# Supplementary material for: Enhanced clay formation key in sustaining the Middle Eocene Climatic Optimum
Source: Nat Geosci. 2023 Jul 31;16(8):730–8. doi: 10.1038/s41561-023-01234-y (PMC10409649; doi:10.1038/s41561-023-01234-y)
Supplement: Supplementary file 2 — Supplementary Tables 1–6. [file 41561_2023_1234_MOESM2_ESM.xlsx]

## Sheet: S1_tie_points
Supplementary Table S1: MECO Tiepoints.
Site 1263						Site U1333					Site 702 - Henehan et al. (2020) - Other sites in that paper correlated to this one
Strat datum	Depth (adj rmcd)	age2006	age2012	age2020	Delta m/Myr	Strat datum	Depth (adj rmcd)	age2012	age2020	Delta m/Myr	Strat datum	702 Depth midpoint (mbsf)	ODP 865 midpoint (amcd)	ODP 1263 midpoint (rmcd)	ODP 1260 midpoint (rmcd)	age2012	age2020	Delta m/Myr
C17r base	124.29	38.449	38.615	38.398		C17r - C18n.1n boundary	157.3	38.615	38.398		Top Acarinina primitiva*	46.68		127.54		39.12	38.99
d13C highest value	135.27	39.2	39.3	39.4767	10.1786	T S. obtusus	158.15	38.71	38.5127	7.41132	O10 - Lowest δ18O following first post- 'peak' MECO bump (second post-MECO 'bump')	64.75	32.86	134.97	39.27	39.854	39.766
d18O final lowest value at MECO peak	141.29	39.99	40.06	40.0682		T C. grandis	158.55	38.76	38.5667		O9 - Lowest δ18O following 'peak' MECO (first post-MECO 'bump')	67.55	33.76	137.27	41.7	39.968	39.8862
d18O final highest value at MECO onset	145.83	40.552	40.52	40.5142		T C. solitus	159.95	38.92	38.7556		C9 - Maximum δ13C values immediately following negative CIE	69.05	34.58	139.57	42.87	40.029	39.9506	23.2872
d13C lowest value	148.13	40.925	40.81	40.7402		B S. obtusus	164.15	39.4	39.3223		O8 - Final minimum δ18O value at peak MECO before shift to higher values	71.05	34.98	141.17	44.27	40.11	40.0365
C18r - C19n boundary	151.08	41.358	41.154	41.03	9.33333	C18n.1n - C18n.1r boundary	166.075	39.627	39.582		O7 - Minimum δ18O value	71.65		141.67	44.7	40.135	40.0623
C19n - C19r boundary	152.48	41.51	41.39	41.18		C18n.1r - C18n.2n boundary	166.875	39.698	39.666		Base Magnetochron C18n.2n	71.9				40.145	40.073
d13C lowest value	154.8	41.796	41.64	41.4761	7.83465	C18n.2n - C18r boundary	169.57	40.145	40.073		O6 - lowest δ18O value prior to the 'peak'	72.19		142.47		40.169	40.0955
C19r base	160.44	42.536	42.301	42.196		Bc D. hesslandii	172.69	40.41	40.3233	12.466	O5 - end of δ18O plateau after second step in δ18O to lower values and immediately before abrupt δ18O minima	72.42		142.67	46.37	40.187	40.1133
						Bc D. bisectus	172.69	40.41	40.3233		O4 - top of first step in decreasing δ18O values within MECO	74.05	35.67	143.47	47.87	40.321	40.2395
						T Furcatolithoides	174.5	40.56	40.4685		O3 - End of gradual first step in δ18O decrease in MECO	74.75		144.055	48.97	40.378	40.2937
						C18r - C19n boundary	181.5	41.154	41.03		O2 - Highest δ18O value and start of initial decrease into MECO	76.45		144.98	51.57	40.516	40.4253
						C19n - C19r boundary	183.225	41.39	41.18		O1 - Most negative δ18O value immediately prior to the MECO	76.85	36.47	145.43		40.549	40.4563	12.9154
											C8 - within onset of negative CIE prior to MECO	78.65	37.02	145.88		40.696	40.5956
											C7 - highest d13C prior to negative CIE	79.65	37.27	146.43		40.778	40.6731
											C6 - Lowest δ13C preceding MECO (prior to onset of MECO δ18O decline)	80.05	37.57	147	54.47	40.81	40.704
											C5 - δ13C high prior to pre-MECO negative CIE	80.35	37.67	147.28		40.835	40.7273
											C4 - top of gradual shift to more positive δ13C values	83.15	39.27	148.28		41.063	40.9441
											Base Magnetochron C18r	84.26		151.59	63.84	41.154	41.03
											Base Magnetochron C19n	86.5		152.55	69.13	41.39	41.18
											C3 - highest δ13C following the C19r event	88.75	42.26	154.4		41.558	41.3674
											C2 - Lowest recorded δ13C in C19r (‘C19r event’)	90.05	43.168	154.92	75.24	41.655	41.4756	12.0079
											C1 - Abrupt shift to lower δ13C values prior to C19r event in magnetochron 19r	91.66	43.393			41.775	41.6097
											Base Magnetochron C19r	98.7		160.44	91.3	42.301	42.196
											Top Nannotetrina fulgens		45.81			42.87		11.7225
											Base Magnetochron C20n	113.4			123.46	43.432	43.45
											*Nocchi et al. (1991) show top of A. primitiva marks the P14/P15 boundary. In GTS2020 this occurs at the same time as the C18/C17 boundary in Fig. 28.10. But 2012 age of 39.12 Ma suggests that Henehan et al. (2020) allocated the Top of A. Primitiva to be midpoint between C18n.1n and C17 bases. C17 base is 38.398 Ma, midpoint is 38.99 Ma.

## Sheet: S2_site_1263
Supplementary Table S2: Isotopic and elemental data from ODP Site 1263.
Sample code	Exp.	Site	Hole	Core	Sect.	Int. (cm)	Depth (adj rmcd)	Age (Ma - 2012)	Age (Ma - 2020)	Osi	2sd	d7Li (‰)	2sd (‰)	Li/Ca (µmol / mol)	Al/Ca (mmol / mol)	Mn/Ca (mmol / mol)	Sr/Ca (mmol / mol)	Rb/Ca (µmol / mol)
1263-RP-1	208	1263	B	8H	1	15-17	134.094	39.1553	39.364	0.516944	0.00616015	23.6526	0.157783	3.6	0.19	0.2	1.5	0.34
1263-RP-3	208	1263	B	8H	2	60-62	136.17	39.4157	39.568	0.526268	0.00613482	23.9	0.1	4.3	0.18	0.1	1.3	0.32
1263-RP-4	208	1263	B	8H	3	20-22	137.27	39.5536	39.676	0.521802	0.0052405	24.6948	0.0264553	6	0.22	0.1	2	0.62
1263-RP-6	208	1263	B	8H	4	20-22	138.77	39.7418	39.823	0.501565	0.00567251	25.4788	0.428315	2.5	0.05	0.2	1.7	0.24
1263-RP-9	208	1263	B	8H	4	140-142	140.076	39.9056	39.951	0.529588	0.00617949	25.2022	0.287893	3.4	0.19	0.1	1.9	0.25
1263-RP-12	208	1263	B	8H	5	80-82	140.99	40.0202	40.041	0.484794	0.00601831	25.3	0.2	4.5	0.05	0.09	2.3	1.53
1263-RP-14	208	1263	B	8H	5	124-126	141.386	40.0699	40.079	0.494631	0.00620368	25.5	0.3	1.4	0.08	0.27	2.2	1.21
1263-RP-16	208	1263	B	8H	6	12-14	141.733	40.1025	40.113	0.500724	0.00708512	25.6281	0.159827	5.3	0.1	0.15	1.6	1.2
1263-RP-18	208	1263	B	8H	6	54-57	142.057	40.1352	40.144	0.500984	0.00668776	25.5774	0.204446	5.3	0.11	0.25	1.2	0.13
1263-RP-20	208	1263	B	8H		120-122	142.676	40.1976	40.204	0.486407	0.00714707	25.5107	0.598366	5.8	0.08	0.22	1.7	1.66
1263-RP-22	208	1263	B	8H	7	42-44	143.467	40.2774	40.281	0.517321	0.00496133	25.5434	0.240968	4.6	0.2	0.15	1.5	0.83
1263-RP-23	208	1263	B	8H	CC	3-5	143.953	40.3264	40.328	0.496158	0.0056974	25.1	0.4	4.5	0.1	0.24	2.3	0.53
1263-RP-25	208	1263	A	14H	6	135-137	144.77	40.4088	40.407	0.501105	0.00610734	24.4432	0.176847	5.3	0.06	0.25	2.4	0.48
1263-RP-27	208	1263	B	9H	1	84-86	146.03	40.5413	40.53	0.529078	0.00598318	22.2544	0.25972	4.8	0.07	0.3	1.5	2.07
1263-RP-29	208	1263	B	9H	2	140-142	148.13	40.8111	40.74	0.518766	0.00575593	21.2453	0.444169	5	0.11	0.21	1	1.05
1263-RP-31	208	1263	B	9H	4	40-42	150.13	41.0436	40.937	0.524796	0.00520545	22.5	0.4	1.5	0.06	0.12	1.5	0.91
1263-RP-33	208	1263	B	9H	5	80-82	152.1	41.3259	41.139	0.539658	0.0072823	22.3754	0.40784	4	0.47	0.35	1.6	0.81
1263-RP-35	208	1263	B	9H	6	140-142	154.074	41.5596	41.386	0.51526	0.00487614	22.1904	0.4487	5.2	0.07	0.15	1	1.42

## Sheet: S3_site_U1333
Supplementary Table S3: Isotopic and elemental data from IODP Site U1333.
Sample code	Exp.	Site	Hole	Core	Sect.	Int. (cm)	Depth (adj rmcd)	Age (Ma - 2012)	Age (Ma - 2020)	Osi	2sd	d7Li (‰)	2sd (‰)	Li/Ca (µmol / mol)	Al/Ca (mmol / mol)	Mn/Ca (mmol / mol)	Sr/Ca (mmol / mol)	Rb/Ca (µmol / mol)
U1333-RP-3	320/321	U1333	C	17H	3	70-74	160.5	38.984	38.833	0.532335	0.00946248	24.2018	0.362782	4.3	0.29	0.1	1.8	1.2
U1333-RP-6	320/321	U1333	C	17H	5	20-24	163	39.2724	39.167	0.50274	0.011534	24.5723	0.433038	3.2	0.45	0.1	1.2	0.5
U1333-RP-8	320/321	U1333	C	17H	6	20-24	164.5	39.4454	39.368	0.518499	0.010019	25.2	0.2	8.7	0.22	0.3	2	0.3
U1333-RP-14	320/321	U1333	C	18H	1	20-24	167.3	39.7685	39.73	0.506055	0.00994177	25.7075	0.279852	1.5	0.31	0.1	1.8	1.2
U1333-RP-16	320/321	U1333	C	18H	2	70-74	168.12	39.9045	39.854	0.519544	0.00954267	25.5	0.3	2.8	0.17	0.1	1.4	1.5
U1333-RP-18	320/321	U1333	C	18H	3	20-24	169.12	40.1069	40.005	0.516363	0.0113632	25.7673	0.263873	2	0.22	0.04	1.3	1.3
U1333-RP-20	320/321	U1333	C	18H	3	120-124	170.12	40.1915	40.117	0.459835	0.0105683	25.8173	0.178082	4.3	0.41	0.12	1.5	1
U1333-RP-21	320/321	U1333	C	18H	4	20-24	170.53	40.2262	40.149	0.497855	0.00893796	26.104	0.388393	2.3	0.25	0.25	2.2	1.1
U1333-RP-22	320/321	U1333	C	18H	4	70-74	171.03	40.2685	40.189	0.503666	0.00950058	25.5	0.3	4.8	0.4	0.22	1.4	1.1
U1333-RP-24	320/321	U1333	C	18H	5	20-24	171.94	40.3454	40.261	0.479022	0.00778789	25.2709	0.37637	3.7	0.41	0.2	1.5	1.5
U1333-RP-26	320/321	U1333	C	18H	5	120-124	172.94	40.43	40.341	0.456813	0.0123393	24.5	0.2	5.5	0.12	0.1	1.4	0.9
U1333-RP-27	320/321	U1333	C	18H	6	20-24	173.44	40.4723	40.382	0.475186	0.00990628	23.3206	0.369096	6	0.09	0.16	1.3	1
U1333-RP-28	320/321	U1333	C	18H	6	70-74	173.94	40.5146	40.424	0.514622	0.00994875	24.1	0.1	4.4	0.17	0.15	1.9	1.3
U1333-RP-32	320/321	U1333	C	18H	7	120-124	175.94	40.6838	40.585	0.49557	0.0121754	24.3101	0.218781	4	0.07	0.08	1.4	1.6
U1333-RP-35	320/321	U1333	C	19H	1	122-124	177.82	40.8428	40.736	0.519982	0.0111327	23.1	0.1	6.2	0.5	0.07	1.4	0.5
U1333-RP-40	320/321	U1333	B	17H	2	70-72	181.3	41.1371	41.014	0.486841	0.0128061	23.1909	0.181366	3.5	0.07	0.2	1.3	1.7

## Sheet: S4_site_959
Supplementary Table S4: Isotopic data from ODP Site 959.
Sample code	Exp.	Site	Hole	Core	Sect.	Int. (cm)	Depth (mbsf)	Osi	2sd	d7Li (‰)	2sd (‰)
MC-29	159	959	D	13R	1	78-80	523.98	0.589731	0.0092145	6.75667	0.420521
MC-2	159	959	D	16R	1	25-28	552.35	0.567012	0.00802206	4.12039	0.692307
MC-7	159	959	D	17R	4	140-142	567.7	0.535088	0.0083732	14.4	0.8
MC-11	159	959	D	18R	4	15-17	576.05	0.570237	0.00722718	11.8947	0.397497
MC-14	159	959	D	19R	1	61-65	581.51	0.527148	0.00711403	12.2346	0.417257
MC-16	159	959	D	20R	3	146-148	595.06	0.525869	0.00745713	14.7766	0.170407
MC-20	159	959	D	21R	7	14-16	608.84	0.551833	0.00592409	12.3014	0.819752
MC-38	159	959	D	23R	3	88-90	623.18	0.560106	0.00626562	12.4902	0.949617
MC-42	159	959	D	25R	2	52-54	640.72	0.546077	0.00531326	8.75863	0.79078
MC-39	159	959	D	26R	4	93-95	653.73	0.584793	0.00688305	7.54822	0.774317

## Sheet: S5_CO2_new_ages
Supplementary Table S5: pH and CO2 data updated to GTS 2020.
Site	Depth (m)	Depth type	Age (GTS 2012)	Age (GTS 2020)	pH	CO2 calcite	CO2 alk
1260	40.48	rmcd	39.911	39.826	7.86	632.05	532.7
1260	41.98	rmcd	39.983	39.902	7.88	620.157	512.336
1260	43.43	rmcd	40.062	39.985	7.81	881.332	618.294
1260	44.28	rmcd	40.111	40.037	7.78	875.404	564.219
1260	47.08	rmcd	40.25	40.173	7.84	679.161	536.721
1260	49.28	rmcd	40.394	40.309	7.84	668.553	570.577
1260	51.58	rmcd	40.517	40.426	7.84	665.111	559.897
1260	52.88	rmcd	40.649	40.551	7.85	637.722	543.213
1260	59.98	rmcd	41.012	40.896	7.79	846.542	657.938
865	33.68	amcd	39.958	39.876	7.84	652.465	571.251
865	34.19	amcd	40	39.92	7.84	622.575	558.073
865	34.59	amcd	40.031	39.953	7.81	745.965	620.664
865	34.89	amcd	40.092	40.017	7.74	1007.12	737.43
865	35.08	amcd	40.14	40.066	7.73	1047.89	726.668
865	35.08	amcd	40.14	40.066	7.75	990.408	763.963
865	35.17	amcd	40.169	40.092	7.66	1439.54	925.194
865	35.42	amcd	40.244	40.166	7.84	656.4	644.978
865	35.63	amcd	40.309	40.228	7.84	682.826	570.472
865	35.87	amcd	40.378	40.294	7.85	644.584	562.139
865	36.36	amcd	40.517	40.426	7.82	727.383	591.172
865	36.77	amcd	40.629	40.532	7.8	826.924	639.435
865	37.57	amcd	40.81	40.704	7.8	775.642	625.22
865	38.27	amcd	40.921	40.809	7.84	667.988	566.398
865	39.67	amcd	41.13	41.001	7.86	609.56	538.985
865	42.14	amcd	41.53	41.35	7.85	576.5	546.68
702	66.33	mbsf	39.919	39.834	7.81	736.251	607.295
702	70.53	mbsf	40.089	40.014	7.85	580.765	550.96
702	71.03	mbsf	40.11	40.036	7.84	597.557	672.488
702	71.72	mbsf	40.138	40.065	7.72	1140.1	766.357
702	73.21	mbsf	40.252	40.174	7.86	582.157	559.582
702	77.54	mbsf	40.605	40.51	7.93	404.14	451.733
702	80.13	mbsf	40.817	40.71	7.82	684.631	585.523
1263	136.57	rmcd	39.934	39.85	7.82	792.554	590.47
1263	138.08	rmcd	39.99	39.909	7.84	707.593	564.073
1263	140.455	rmcd	40.074	39.998	7.83	765.18	585.828
1263	141.275	rmcd	40.116	40.042	7.78	949.659	658.06
1263	141.475	rmcd	40.125	40.052	7.77	952.064	685.74
1263	142.995	rmcd	40.242	40.165	7.79	962.983	560.767
1263	143.645	rmcd	40.338	40.256	7.83	815.792	590.959
1263	146.08	rmcd	40.726	40.624	7.88	641.408	510.826
1263	148.29	rmcd	41.064	40.97	7.86	692.113	538.902

## Sheet: S6_d18O_new_ages
Supplementary Table S6: d18O data updated to GTS 2020.
Site 865				Site 1260				Site 1263				Site 702
Age (Ma -2012)	Age (Ma -2020)	d18O (VPDB)		Age (Ma -2012)	Age (Ma -2020)	d18O (VPDB)		Age (Ma -2012)	Age (Ma -2020)	d18O (VPDB)		Age (Ma -2012)	Age (Ma -2020)	d18O (VPDB)
39.7059	39.61	0.883404		39.8064	39.715	0.407885		39.7293	39.634	0.573572		39.8049	39.714	0.638867
39.7242	39.629	0.843168		39.8108	39.721	0.199768		39.7543	39.66	0.545605		39.8122	39.722	0.440207
39.7396	39.645	0.936103		39.8203	39.73	0.0997483		39.7792	39.687	0.551747		39.8203	39.73	0.510598
39.7624	39.669	0.634551		39.8247	39.735	-0.000260814		39.8042	39.713	0.595099		39.8284	39.739	0.588532
39.7814	39.689	0.885771		39.8284	39.739	-0.0624306		39.8291	39.74	0.415194		39.8365	39.747	0.477878
39.7998	39.709	0.747544		39.8335	39.745	-0.0813602		39.8306	39.742	0.337671		39.8445	39.756	0.500493
39.8188	39.729	0.616854		39.8394	39.75	-0.0597508		39.8541	39.766	0.523662		39.8526	39.765	0.387324
39.8343	39.745	0.692201		39.8482	39.76	-0.0813907		39.8614	39.773	0.613567		39.8563	39.768	0.568362
39.8533	39.765	0.536386		39.8533	39.765	-0.292212		39.8665	39.78	0.495725		39.8651	39.778	0.497938
39.8687	39.782	0.566507		39.8621	39.774	0.0185803		39.8687	39.782	0.660061		39.8731	39.786	0.417459
39.8812	39.794	0.739849		39.8665	39.78	-0.0111586		39.8761	39.789	0.960819		39.8812	39.794	0.530596
39.8937	39.808	0.62676		39.8717	39.785	0.0212632		39.8827	39.797	1.00421		39.89	39.804	0.490347
39.904	39.819	0.659403		39.8761	39.789	-0.0300973		39.8871	39.801	0.994901		39.8973	39.811	0.520507
39.9194	39.835	0.631735		39.8856	39.8	0.0212342		39.8937	39.808	1.11582		39.9054	39.82	0.457628
39.9318	39.848	0.470907		39.89	39.804	-0.0193155		39.9032	39.818	0.687886		39.9135	39.828	0.467671
39.9443	39.861	0.596511		39.8959	39.81	0.11851		39.9062	39.821	0.7747		39.9179	39.834	0.578301
39.9546	39.873	0.651768		39.9003	39.815	0.37796		39.9135	39.828	1.07236		39.9267	39.843	0.527993
39.967	39.885	0.468327		39.9047	39.82	0.0995729		39.923	39.839	0.982412		39.9348	39.851	0.487746
39.9758	39.895	0.59645		39.9091	39.824	0.167131		39.9274	39.843	1.05682		39.9428	39.86	0.628542
39.9832	39.902	0.53111		39.9142	39.829	0.0400936		39.9333	39.849	0.749829		39.9509	39.868	0.467598
39.9905	39.911	0.63411		39.9238	39.84	-0.0112775		39.9428	39.86	0.954458		39.9582	39.876	0.30917
39.9979	39.918	0.674297		39.9274	39.843	0.0697959		39.9465	39.864	0.873829		39.9663	39.884	0.248806
40.0045	39.924	0.608958		39.9326	39.849	0.0184339		39.9531	39.87	0.728077		39.9744	39.893	0.271421
40.0133	39.934	0.631554		39.937	39.854	0.110317		39.9656	39.884	0.486187		39.9788	39.898	0.25884
40.0206	39.942	0.646615		39.9421	39.859	-0.103208		39.9678	39.886	0.532693		39.9876	39.907	0.409694
40.0279	39.95	0.465696		39.9516	39.869	-0.000524678		39.9729	39.892	1.18074		39.9957	39.916	0.517802
40.0485	39.971	0.460632		39.956	39.874	-0.122155		39.9766	39.896	0.982284		40.0037	39.924	0.558018
40.069	39.993	0.598783		39.9604	39.878	-0.0816241		39.9788	39.898	1.09391		40.0118	39.933	0.437307
40.0896	40.015	0.822361		39.967	39.885	-0.281638		39.9832	39.902	0.821028		40.0199	39.941	0.530328
40.1094	40.035	0.380112		39.9758	39.895	-0.211386		39.9883	39.907	0.774504		40.0279	39.95	0.369384
40.1387	40.067	0.367492		39.9802	39.899	0.180497		39.9891	39.908	0.979154		40.0353	39.957	0.309021
40.1394	40.067	0.503169		39.9854	39.904	0.0183241		39.9942	39.914	0.845808		40.0397	39.962	0.537833
40.1681	40.095	0.294571		39.9913	39.911	0.0372308		39.9986	39.919	0.805488		40.0477	39.971	0.319055
40.1703	40.096	0.445321		39.9964	39.916	0.226409		40.0001	39.92	0.886104		40.0565	39.98	0.628322
40.1974	40.123	0.344766		40.0023	39.922	-0.0898191		40.0074	39.927	1.10934		40.0646	39.989	0.376856
40.2033	40.128	0.450282		40.0067	39.927	-0.0384769		40.0081	39.928	0.46438		40.0727	39.997	0.409529
40.2282	40.152	0.291943		40.0125	39.934	-0.0492999		40.0125	39.934	0.46747		40.0808	40.006	0.396941
40.2378	40.161	0.477854		40.0177	39.939	-0.000661949		40.0184	39.939	0.448851		40.0888	40.014	0.268686
40.2583	40.18	0.324548		40.0221	39.943	0.129059		40.0228	39.944	0.473647		40.0969	40.023	-0.0582159
40.2708	40.192	0.339599		40.0279	39.95	0.129046		40.0287	39.951	0.696889		40.1013	40.027	0.00966725
40.2884	40.208	0.520469		40.0338	39.956	0.129034		40.0389	39.961	0.551128		40.1086	40.035	-0.279515
40.3045	40.224	0.573202		40.0389	39.961	0.0398344		40.0492	39.972	0.41777		40.1138	40.041	-0.118597
40.3163	40.235	0.635993		40.0441	39.967	-0.0709871		40.0521	39.975	0.448771		40.1152	40.042	-0.21918
40.3192	40.238	0.470159		40.047	39.97	-0.184507		40.0536	39.977	0.324736		40.1174	40.044	-0.0305961
40.3368	40.255	0.711331		40.0507	39.974	0.166837		40.0587	39.982	0.433251		40.1189	40.046	-0.209129
40.3485	40.266	0.623368		40.0565	39.98	-0.152094		40.0639	39.988	0.383626		40.1211	40.048	-0.186503
40.3764	40.292	0.75648		40.0609	39.985	-0.0710222		40.0683	39.992	0.557259		40.1211	40.048	-0.0205451
40.4006	40.316	0.731308		40.069	39.993	-0.189958		40.0727	39.997	0.588257		40.124	40.051	-0.0507249
40.4058	40.32	0.653408		40.0808	40.006	-0.119712		40.0749	39.999	0.684375		40.1255	40.053	0.0020769
40.4263	40.34	0.917188		40.0976	40.024	-0.230558		40.0786	40.002	0.470413		40.127	40.054	0.0297336
40.4336	40.347	0.859385		40.1028	40.029	-0.160298		40.0844	40.009	0.380477		40.1284	40.055	-0.0809075
40.4622	40.374	0.723651		40.1035	40.029	-0.192732		40.0896	40.015	0.383565		40.1306	40.058	-0.349964
40.4835	40.395	1.01507		40.1086	40.035	-0.373824		40.094	40.02	0.113787		40.1336	40.061	-0.47821
40.4909	40.401	0.713545		40.1336	40.062	-0.479281		40.0998	40.026	0.327727		40.1343	40.061	-0.397747
40.5129	40.422	1.09039		40.1483	40.076	0.0396071		40.105	40.031	0.0548463		40.1387	40.067	-0.128703
40.5195	40.428	0.771279		40.1571	40.084	0.139589		40.1101	40.037	-0.19943		40.1409	40.069	-0.101048
40.5385	40.447	0.741091		40.1607	40.088	-0.31177		40.113	40.04	0.0145169		40.1424	40.07	-0.0683619
40.5481	40.455	0.615445		40.1739	40.1	0.0179321		40.113	40.04	-0.146723		40.1431	40.071	-0.201632
40.5745	40.48	0.725947		40.1864	40.112	0.547636		40.1145	40.042	-0.221145		40.146	40.074	-0.121174
40.6016	40.507	0.77112		40.1952	40.121	0.0286987		40.1182	40.045	-0.149836		40.1512	40.079	-0.179017
40.628	40.531	0.869059		40.24	40.163	0.117795		40.1233	40.05	-0.267678		40.1549	40.082	-0.229314
40.6552	40.557	0.80368		40.248	40.171	-0.00384357		40.1248	40.052	-0.137449		40.1563	40.083	-0.166455
40.6816	40.582	0.678001		40.2576	40.18	0.0772177		40.1284	40.055	-0.242884		40.1585	40.086	-0.196633
40.7117	40.611	0.705581		40.2664	40.188	0.169091		40.1321	40.059	-0.394831		40.1622	40.089	-0.216756
40.7447	40.642	0.670341		40.2752	40.196	0.247451		40.1343	40.061	-0.255301		40.1651	40.092	-0.279624
40.7762	40.671	0.672793		40.2832	40.204	0.0663535		40.1387	40.067	-0.233606		40.1681	40.095	-0.367638
40.7762	40.671	0.770783		40.2928	40.213	0.139307		40.1424	40.07	-0.317336		40.1725	40.098	-0.307298
40.788	40.683	0.705433		40.3016	40.222	0.169018		40.1431	40.071	-0.168501		40.1732	40.099	-0.169002
40.799	40.693	0.753151		40.3192	40.238	-0.1121		40.1468	40.075	0.0919558		40.1769	40.103	-0.229357
40.8093	40.703	0.572227		40.3515	40.268	0.506752		40.149	40.077	0.0237335		40.1805	40.107	-0.201705
40.8342	40.726	0.637505		40.361	40.278	0.317543		40.1497	40.078	-0.0568884		40.1813	40.107	-0.108669
40.8481	40.74	0.72793		40.3661	40.282	-0.0230081		40.1512	40.079	0.126054		40.1857	40.112	0.0396781
40.8621	40.753	0.700265		40.3764	40.292	0.387781		40.1549	40.082	0.10744		40.1937	40.12	0.0396625
40.8767	40.767	0.750488		40.3823	40.298	0.339121		40.1593	40.086	0.0268098		40.1959	40.122	0.0899484
40.8907	40.781	0.637396		40.3874	40.302	0.306677		40.1637	40.091	0.0485047		40.1981	40.124	-0.191681
40.9054	40.794	0.685106		40.3926	40.308	0.239099		40.1666	40.094	-0.156153		40.2025	40.128	0.0673051
40.92	40.808	0.803168		40.3977	40.313	0.198548		40.1688	40.096	-0.118949		40.2062	40.131	0.05724
40.934	40.821	0.685051		40.4036	40.319	0.295833		40.1776	40.104	0.0484715		40.2099	40.135	-0.0307749
40.9508	40.838	0.695068		40.4087	40.323	0.555282		40.1835	40.109	0.0360544		40.2135	40.139	-0.060956
40.9626	40.849	0.870925		40.4241	40.338	0.368763		40.1871	40.113	0.166278		40.2165	40.141	-0.101194
40.9751	40.86	0.679946		40.43	40.343	0.34713		40.2033	40.128	0.0918211		40.2187	40.143	-0.0106758
40.9765	40.862	0.554315		40.4314	40.344	0.257937		40.2135	40.139	0.0545873		40.2216	40.146	0.0496666
40.9912	40.876	0.825644		40.4351	40.348	0.225497		40.2172	40.142	-0.0446463		40.2223	40.146	0.0194911
				40.441	40.354	0.228188		40.2201	40.144	0.0638739		40.226	40.15	-0.01069
				40.4461	40.359	0.355204		40.237	40.16	0.187865		40.2312	40.155	-0.0107
				40.4512	40.362	0.487626		40.2539	40.176	0.014181		40.2348	40.159	0.019467
				40.4615	40.374	0.387604		40.2539	40.176	0.163018		40.2385	40.161	-0.0408882
				40.4777	40.389	0.598382		40.2796	40.201	0.0947399		40.24	40.163	0.0596892
				40.4835	40.395	0.465937		40.2818	40.203	0.172254		40.2429	40.166	0.0999156
				40.5048	40.415	0.576704		40.2869	40.207	0.135032		40.248	40.171	0.0672171
				40.5114	40.421	0.595609		40.317	40.236	0.0636429		40.2524	40.175	0.0898391
				40.5158	40.425	0.617221		40.3199	40.239	0.0946436		40.2561	40.178	0.0495999
				40.5356	40.444	0.379342		40.3353	40.253	0.156622		40.2708	40.192	0.130036
				40.5562	40.463	0.568489		40.3375	40.256	0.265144		40.2869	40.207	0.140063
				40.5767	40.483	0.506284		40.3405	40.258	0.184517		40.303	40.223	0.0997993
				40.6068	40.511	0.487302		40.3529	40.27	0.327123		40.3199	40.239	0.0117589
				40.617	40.521	0.538632		40.3603	40.277	0.26509		40.3361	40.254	0.215403
				40.6273	40.53	0.335908		40.3617	40.279	0.23718		40.3434	40.26	0.280766
				40.6596	40.562	0.476382		40.3698	40.29	0.413904		40.3603	40.277	0.275704
				40.6779	40.579	0.546614		40.3786	40.295	0.376674		40.3771	40.293	0.396368
				40.7087	40.608	0.524928		40.3823	40.298	0.302247		40.3926	40.308	0.318388
				40.7183	40.616	0.535719		40.3881	40.303	0.472775		40.4087	40.323	0.398821
				40.7286	40.627	0.387049		40.4109	40.325	0.413806		40.4263	40.34	0.295692
				40.7388	40.636	0.487028		40.4124	40.326	0.264966		40.4424	40.355	0.358524
				40.7491	40.646	0.435655		40.4336	40.347	0.407551		40.4578	40.37	0.476676
				40.7586	40.655	0.257257		40.4424	40.355	0.395127		40.4659	40.378	0.408769
				40.7689	40.665	0.586965		40.4556	40.368	0.500521		40.4828	40.394	0.348388
				40.7792	40.674	0.319376		40.4725	40.384	0.373349		40.4997	40.41	0.476595
				40.7894	40.684	0.473409		40.4784	40.389	0.500467		40.5151	40.424	0.614863
				40.7997	40.694	0.60582		40.4997	40.41	0.246153		40.5319	40.44	0.416184
				40.8093	40.703	0.324719		40.5011	40.411	0.497312		40.5481	40.455	0.245167
				40.8107	40.705	0.424716		40.507	40.417	0.500399		40.5642	40.471	0.539333
				40.8137	40.708	0.535521		40.5085	40.418	0.587217		40.5811	40.487	0.48901
				40.8173	40.711	0.586865		40.5195	40.428	0.571687		40.5892	40.494	0.456306
				40.8203	40.713	0.516588		40.5349	40.443	0.518937		40.6053	40.509	0.677551
				40.8247	40.718	0.443606		40.5378	40.446	0.453814		40.6222	40.526	0.556822
				40.8276	40.721	0.408465		40.5378	40.446	0.553039		40.6383	40.541	0.586965
				40.8313	40.724	0.365214		40.5437	40.452	0.503412		40.6545	40.556	0.647282
				40.8357	40.728	0.416556		40.5466	40.454	0.370072		40.6713	40.572	0.539126
				40.8393	40.731	0.316549		40.5488	40.456	0.62433		40.7117	40.611	0.486243
				40.843	40.735	0.424649		40.565	40.471	0.469253		40.7286	40.627	0.466094
				40.8503	40.742	0.586796		40.5782	40.484	0.562245		40.744	40.641	0.626993
				40.8533	40.744	0.246249		40.5906	40.496	0.633533		40.7601	40.656	0.546497
				40.8577	40.749	0.3057		40.6038	40.508	0.500168		40.777	40.672	0.518805
				40.8613	40.752	0.475962		40.6141	40.518	0.636578		40.7931	40.688	0.498658
				40.8643	40.755	0.524605		40.6302	40.533	0.546617		40.8093	40.703	0.370387
				40.8657	40.757	0.367845		40.6302	40.533	0.407082		40.8254	40.718	0.516197
				40.8687	40.76	0.457028		40.6376	40.541	0.534196		40.8342	40.726	0.526238
				40.8723	40.762	0.494858		40.6427	40.545	0.450463		40.8511	40.743	0.576496
				40.8753	40.765	0.394852		40.6567	40.559	0.518647		40.8665	40.757	0.526176
				40.879	40.769	0.386737		40.6691	40.57	0.512415		40.8834	40.773	0.438135
				40.8826	40.773	0.46781		40.6794	40.58	0.769755		40.8995	40.788	0.40793
				40.887	40.777	0.546179		40.6955	40.596	0.605376		40.9076	40.797	0.407914
				40.9303	40.818	0.565008		40.7014	40.6	0.577455		40.9244	40.812	0.455657
				40.934	40.821	0.59473		40.7073	40.606	0.382092		40.9971	40.881	0.445459
				40.9384	40.825	0.5731		40.7131	40.612	0.487504
				40.9413	40.828	0.435256		40.719	40.617	0.689041
				40.9457	40.833	0.605517		40.7249	40.623	0.642515
				40.9464	40.833	0.424434		40.7286	40.627	0.813049
				40.9486	40.836	0.405511		40.7322	40.63	0.515366
				40.953	40.84	0.489285		40.7432	40.64	0.828518
				40.956	40.842	0.346036		40.7476	40.645	0.617654
				40.9633	40.849	0.50548		40.7542	40.65	0.595933
				40.9677	40.854	0.186552		40.7608	40.657	0.630026
				40.9714	40.857	0.513571		40.7667	40.663	0.819159
				40.9758	40.861	0.594643		40.7726	40.668	0.682711
				40.978	40.863	0.464909		40.7777	40.673	0.744715
				40.9817	40.867	0.445983		40.7799	40.675	0.595872
				40.9861	40.871	0.405433		40.7821	40.677	0.738502
				40.9897	40.875	0.445966		40.7858	40.681	0.778804
				40.9934	40.878	0.605418		40.7916	40.687	0.524526
				40.9956	40.88	0.545954		40.7938	40.689	0.654754
								40.7953	40.69	0.61444
								40.7975	40.692	0.679551
								40.7997	40.694	0.800476
								40.8027	40.697	0.598919
								40.8049	40.699	0.567906
								40.8071	40.701	0.713637
								40.81	40.704	0.626808
								40.8137	40.708	0.648505
								40.8166	40.711	0.893459
								40.821	40.714	0.549262
								40.8239	40.717	0.803519
								40.8305	40.724	0.71048
								40.8342	40.726	0.834502
								40.8342	40.726	0.86551
								40.8386	40.731	0.921313
								40.8452	40.737	0.580212
								40.8525	40.744	0.71973
								40.8613	40.752	0.899554
								40.8709	40.762	0.871624
								40.8797	40.77	0.766177
								40.8914	40.781	0.620412
								40.8988	40.788	0.725821
								40.9076	40.797	0.825025
								40.9171	40.805	0.65446
								40.9259	40.814	0.800175
								40.9259	40.814	0.62033
								40.9303	40.818	0.552102
								40.9376	40.825	0.666814
								40.9435	40.831	0.54897
								40.9538	40.84	0.539643
								40.9619	40.848	0.716368
								40.9714	40.857	0.81247
								40.9831	40.868	0.843449
								40.9897	40.875	0.62948
								40.9985	40.883	0.542637
